# Supplementary material for: Overexpression of the First Peanut-Susceptible Gene, AhS5H1 or AhS5H2, Enhanced Susceptibility to Pst DC3000 in Arabidopsis
Source: Int J Mol Sci. 2023 Sep 18;24(18):14210. doi: 10.3390/ijms241814210 (PMC10531710; doi:10.3390/ijms241814210)
Supplement: Supplementary file 1 [file ijms-24-14210-s001.zip]

Archive with 2 entries (2 files):
- Supplementary Material 1.xlsx
- Supplementary Material 2.pdf
